# Supplementary material for: Knowledge of Antibiotic Management in Surgery, Periodontics and Endodontics Among Patients, Students and Dentistry Professors: A Cross-Sectional Study at the University of Barcelona (Spain)
Source: J Clin Med. 2025 Mar 22;14(7):2179. doi: 10.3390/jcm14072179 (PMC11989375; doi:10.3390/jcm14072179)
Supplement: Supplementary file 1 [file jcm-14-02179-s001.zip]

Archive with 1 entries (1 files):
- jcm-3507024-supplementary.pdf
